# Supplementary material for: Antimicrobial Susceptibility Profiles of Commensal Escherichia coli Isolates from Chickens in Hungarian Poultry Farms Between 2022 and 2023
Source: Antibiotics (Basel). 2024 Dec 4;13(12):1175. doi: 10.3390/antibiotics13121175 (PMC11672764; doi:10.3390/antibiotics13121175)
Supplement: Supplementary file 1 [file antibiotics-13-01175-s001.zip]

Archive with 1 entries (1 files):
- antibiotics-3333343-supplementary.pdf
